# Supplementary material for: CDK4/6 inhibition mitigates stem cell damage in a novel model for taxane‐induced alopecia
Source: EMBO Mol Med. 2019 Sep 12;11(10):e11031. doi: 10.15252/emmm.201911031 (PMC6783643; doi:10.15252/emmm.201911031)
Supplement: Supplementary file 6 — Source Data for Figure 4 [file EMMM-11-e11031-s005.zip]

Archive with 2 entries (2 files):
- emmm201911031-sup-0005-SDataFig4/emmm201911031-sup-0005-SDataFig4A.pdf
- emmm201911031-sup-0005-SDataFig4/emmm201911031-sup-0006-SDataFig4B-4E.pdf
